# Supplementary material for: Absolute Proteome Analysis of Hippocampus, Cortex and Cerebellum in Aged and Young Mice Reveals Changes in Energy Metabolism
Source: Int J Mol Sci. 2021 Jun 8;22(12):6188. doi: 10.3390/ijms22126188 (PMC8229959; doi:10.3390/ijms22126188)
Supplement: Supplementary file 1 [file ijms-22-06188-s001.zip]

Archive with 2 entries (1 files):
- ijms-1240967-SI/
- ijms-1240967-SI/ijms-1240967-supplementary.xlsx
